# Supplementary material for: Survival after traumatic out-of-hospital cardiac arrest in Vietnam: a multicenter prospective cohort study
Source: BMC Emerg Med. 2021 Nov 23;21:148. doi: 10.1186/s12873-021-00542-z (PMC8609736; doi:10.1186/s12873-021-00542-z)
Supplement: Supplementary file 5 — Additional file 5. Dataset. [file 12873_2021_542_MOESM5_ESM.xlsx]

## Sheet: variable definition
		1. Yes 0. No
Hospital	Hospital participated	1. Bach Mai 2. Hue 3. Cho Ray
patient_brought_in_by	Types of prehospital transportation	1. Private or public transport 2. Private ambulance 3 .EMS
date_of_incident
location_type	Location type	1. Home Residence 2. Healthcare Facility 3 In EMS/Private ambulance 4 Industrial Place 5 Nursing Home 6 Place of Recreation 7 Public/Commercial Building 8 Street/Highway 9 Transport center 10 other
age
gender
medical_history1	heart disease
medical_history2	diabetes
medical_history3	cancer
medical_history4	hypertension
medical_history5	renal disease
medical_history6	respiratory disease
medical_history7	hyperlipidemia
medical_history8	stroke
medical_history9	hiv
medical_history00	other
time1	Time to CPR at scene
arrest_witnessed_by	Arrest witnessed by	1. Not witnessed 2. Bystander – Family 3. Bystander - Healthcare provider 4. Bystander - Lay Person 5. EMS/Private ambulance
bystander_cpr	Bystander CPR
bystander_aed_applied	Bystander AED applied
resuscitation_attempted_by_ems_p	Resuscitation attempted by EMS/private ambulance
first_arrest_rhythm	First arrest rhythm	1 VT 2 VF 3 Unknown Shockable Rhythm 4 Unknown Unshockable Rhythm 5 PEA 6 Asystole
prehospital_defibrillation	Prehospital defibrillation
prehospital_advanced_airway	Prehospital advanced airway
if__yes___please_specify0	Prehospital advanced airway techniques
EPINEPHINE_atScene	Epinephrine (at scene)
RETURN_at_Scene	return of spontaneous circulation at scene
cardiac_rhythm_on_arrival_at_ed
ed_defibrillation_performed	ED defibrillation performed
mechanical_cpr_device_used_at_ed
advanced_airway_used_at_ed	Advanced airway used at ED
if__yes___please_specify3
EPINEPHINE_atED	Epinephrine (at ED)
RETURN_at_ED	return of spontaneous circulation at ED
emergency_pci_performed	Emergency PCI performed
emergency_cabg_performed	Emergency CABG performed
hypothermia_therapy_initiated	Hypothermia therapy initiated
ecmo_therapy_initiated	ECMO therapy initiated
OUTCOME_at_ED	Outcome of patient at ED	1. Died in ED 3. Admitted
patient_status	Patient status	1. Died in the hospital 2. Remains in hospital at 30th day post arrest 3. Discharged alive
patient_neurological_status	Post arrest CPC 1 and 2	0. other 1. 1&2
arrestday	Time of the day	0. arrest not in daytime 1. arrest in daytime
outcome		0. death 1. survival

## Sheet: Data
Hospital	Patient_Brought_In_By	Date_Of_Incident	Location_Type	Age	Gender	Medical_History1	Medical_History2	Medical_History3	Medical_History4	Medical_History5	Medical_History6	Medical_History7	Medical_History8	Medical_History9	Medical_History00	Time1	Time2	Arrest_Witnessed_By	Bystander_Cpr	Bystander_Aed_Applied	Resuscitation_Attempted_By_Ems_P	First_Arrest_Rhythm	Prehospital_Defibrillation	Prehospital_Advanced_Airway	If__Yes___Please_Specify0	Epinephine_Atscene	Return_At_Scene	Cardiac_Rhythm_On_Arrival_At_Ed	Ed_Defibrillation_Performed	Mechanical_Cpr_Device_Used_At_Ed	Advanced_Airway_Used_At_Ed	If__Yes___Please_Specify3	Epinephine_Ated	Return_At_Ed	Emergency_Pci_Performed	Emergency_Cabg_Performed	Hypothermia_Therapy_Initiated	Ecmo_Therapy_Initiated	Outcome_At_Ed	Patient_Status	Patient_Neurological_Status	Arrestday	Outcome
3	3	2015-06-01	8	31	Male	0	0	0	0	0	0	0	0	0	0	0	5	5	0	1	1	6	1	1	1	1	0	6	0	0	0		1	0	0	2	0	0	1		0	1	0
3	2	2015-02-05	8	26	Male	0	0	0	0	0	0	0	0	0	0	0		5	1	0	1	6	0	1	1	1	1	5	0	0	0		1	0	0	2	0	0	1		0	1	0
3	3	2014-08-10	8	59	Male	0	0	0	0	0	0	0	0	0	0	20		3	1	0	1	5	0	1	1	0	0	5	0	0	0		1	0	0	2	0	0	1		0	1	0
3	3	2015-03-22	4	68	Male											0.5		5	0	0	1	5	0	1	1	1	1	5	0	0	0		1	0	0	2	0	0	1		0	1	0
3	3	2015-02-06	8	20	Male	0	0	0	0	0	0	0	0	0	0	0		5	0	0	1	5	0	1	1	1	1	5	0	0	0		1	0	0	2	0	0	1		0	0	0
3	2	2015-03-17	8	41	Male											1		5	1	0	1	5	0	1	1	1	1	3	0	0	0		0	1	0	2	0	0	1		0	1	0
3	2	2015-02-03	8	60	Male	0	1	0	1	0	0	0	0	0	0	0		5	1	0	1	5	0	1	1	1	0	5	1	0	0		1	0	0		0	0	1		0	1	0
3	2	2015-03-12	8	31	Female	0	0	0	0	0	0	0	0	0	0	0.4		5	1	0	1	5	0	1	1	1	0	5	0	0	0		1	0	0	2	0	0	1		0	1	0
3	2	2014-12-14	8	26	Female											0		5	1	0	1	5	0	0		1	0	6	0	0	1	1	1	0	0	2	0	0	1		0	1	0
3	2	2015-01-04	4	24	Male	0	0	0	0	0	0	0	0	0	0	0		5	1	0	1	5	0	1	1	1	0	6	0	0	0		1	0	0	2	0	0	1		0	1	0
3	2	2015-05-16	4	19	Male	0	0	0	0	0	0	0	0	0	0	0.5		5	1	0	1	5	0	1	1	1	0	5	0	0	0		1	0	0	2	0	0	1		0	0	0
1	3	2018-04-25	1	88	Male	0	0	0	0	1	0	0	0	0	0			4	0	0	1	3	0	1	2	1	1	3	0	0	0		1	0	0	2	0	0	1		0	0	0
2	3	2014-08-21	8	48	Male													5	1	0	1	3	0	1	1	1	1	6	0	0	0		1	0	0	2	0	0	1		0		0
3	3	2015-05-12	8	27	Female	0	0	0	0	0	0	0	0	0	0	0		5	0	0	1	3	0	1	1	1	0	5	0	0	0		1	0	0	2	0	0	1		0	1	0
1	2	2017-09-04	1	54	Male	0	0	0	0	0	0	0	0	0	1			4	0	0	1	3	0	1	1	0	1	3	0	0	0		0	0	0	2	0	0	1		0	1	0
1	2	2017-10-29	1	32	Male	0	0	0	0	0	0	0	0	0	1			1	1	0	1	3	0	1	1	1	1	3	0	0	0		0	0	0	2	1	0	3	3	0		1
1	2	2015-12-03	3	53	Male	0	0	0	0	0	0	0	0	0	0	0		5	1	0	1	3	0	0		0	0	6	0	0	0		1	0	0	2	0	0	1		0	1	0
1	2	2017-10-12	1	70	Female													1	0	0	1	3	0	1	1	1	1	3	0	0	0		1	0	0	2	0	0	1		0		0
1	2	2017-10-09	8	60	Male	0	0	0	0	0	0	0	0	0	1			1	0	0	1	3	0	1	1	1	1	3	0	0	0		1	0	0	2	0	0	1		0		0
1	2	2017-09-14	1	24	Female	0	0	0	0	0	0	0	0	0	0			1	0	0	1	3	1	1	1	1	1	3	0	0	0		1	0	0	2	0	0	1		0		0
1	2	2017-11-13	9	27	Male	0	0	0	0	0	0	0	0	0	0	10		2	1	0	1	3	0	1	1	1	1	3	1	0	0		1	0	0	2	0	0	1		0	0	0
1	2	2017-09-23	2	53	Male	0	0	0	0	0	0	0	0	0	1	1		3	1	0	1	3	0	1	1	1	1	3	0	0	0		1	0	0	2	0	0	1		0	1	0
1	2	2017-06-11	2	28	Female	0	0	0	0	0	0	0	0	0	1			4	1	1	0	3	0	0		1	0	6	0	0	1	1	1	1	0	2	0	0	1		0	1	0
1	2	2017-05-27	1	66	Male	0	0	0	1	0	0	0	0	0	1	5		4	0	0	1	3	0	1	1	1	1	3	0	0	0		1	0	0	2	0	0	1		0	0	0
1	2	2017-11-06	1	33	Male													4	1	0	1	3	0	1	1	1	1	3	0	0	0		1	0	0	2	0	0	1		0	1	0
2	2	2014-08-21	8	48	Male													5	1	0	1	3	0	1	1	1	1	6	0	0	0		1	0	0	2	0	0	1		0		0
1	2	2018-01-15	1	35	Male	0	0	0	0	0	0	0	0	0	0	15		4	0	0	1	2	1	1	1	1	1	3	0	0	0		1	0	0	2	1	0	3	3	0	1	1
3	2	2014-12-15	8	31	Male	0	0	0	0	0	0	0	0	0	0	0		5	1	0	1	2	1	1	1	1	1	1	1	0	0		1	1	0	2	0	0	1		0	0	0
3	3	2015-12-28	8	21	Male											0.12		5	1	0	1	1	1	1	1	1	1	3	0	0	0		0	1	0	2	0	0	3	1	0	0	1
3	3	2015-03-15	4	33	Male	0	0	0	0	0	0	0	0	0	0	0		2	1	0	1	1	1	1	1	1	1	5	0		0		1	0	0	2	0	0	1		0	1	0
2	1	2014-09-04	8	43	Female															0						0	0	6	0	0	0		0	0	0	2	0	0	1		0		0
3	1	2015-08-10	8	26	Male	0	0	0	0	0	0	0	0	0	0				0	0						0	0	6	0	0	0		0	0	0	2	0	0	1		0		0
3	1	2015-07-16	1	33	Male	0	0	0	0	0	0	0	0	0	0			2	0	0						0	0	6	0	0	0		0	0	0	2	0	0	1		0	1	0
3	1	2015-07-02	8	27	Male	0	0	0	0	0	0	0	0	0	0			2	0	0						0	0	6	0	0	0		0	0	0	2	0	0	1		0	1	0
2	2	2014-08-11	3	74	Female													5	0	0	0					0	0	6	0	0	0		0	0	0	2	0	0	1		0		0
2	3	2014-08-11	3	74	Female													5	0	0	0					0	0	6	0	0	0		0	0	0	2	0	0	1		0		0
2	1	2015-09-03	4	28	Male															0						0	0	6	0	0	1	1	1	1	0	2	0	0	1		0		0
2	1	2015-03-07	8	25	Male															0						0	0	6	0	0	1	1	1	1	0	2	0	0	1		0		0
2	1	2015-02-27	8	20	Male															0						0	0	6	0	0	1	1	1	1	0	2	0	0	1		0		0
2	1	2015-04-30	8	20	Male															0						0	0	6	0	0	1	1	1	1	0	2	0	0	1		0		0
2	1	2015-03-08	8	19	Female															0						0	0	6	0	0	1	1	1	1	0	2	0	0	1		0		0
2	1	2014-08-12	8	57	Male															0						0	0	6	0	0	1	1	1	0	0	2	0	0	1		0		0
1	1	2017-10-17	10	54	Male	0	0	0	0	0	0	0	0	0	0				0	0						0	0	6	0	0	1	1	1	0	0	2	0	0	1		0		0
2	1	2014-08-17	8	49	Male															0						0	0	6	0	0	0		1	0	0	2	0	0	1		0		0
2	1	2015-09-22	8	44	Male															0						0	0	6	0	0	1	1	1	0	0	2	0	0	1		0		0
2	1	2015-09-22	8	44	Male															0						0	0	6	0	0	1	1	1	0	0	2	0	0	1		0		0
2	1	2015-09-23	8	30	Male															0						0	0	6	0	0	1	1	1	0	0	2	0	0	1		0		0
2	1	2015-09-25	8	29	Male															0						0	0	6	0	0	1	1	1	0	0	2	0	0	1		0		0
2	1	2014-09-19	8	28	Male															0						0	0	6	0	0	1	1	1	0	0	2	0	0	1		0		0
2	1	2014-11-22	8	23	Male															0						0	0	6	0	0	1	1	1	0	0	2	0	0	1		0		0
2	1	2014-08-07	8	22	Male															0						0	0	6	0	0	1	1	1	0	0	2	0	0	1		0		0
2	1	2014-09-08	8	21	Male															0						0	0	6	0	0	1	1	1	0	0	2	0	0	1		0		0
1	2	2017-06-23	3	34	Male	0	0	0	0	0	0	0	0	0	0			1	0	0	0					0	0	2	1	0	1	1	1	1	0	2	0	0	1		0		0
1	1	2017-02-14	10	59	Male	0	0	0	0	0	0	0	0	0	0			1	0	0						0	0	6	0	0	0		1	0	0	2	0	0	1		0		0
1	1	2017-11-01	10	57	Female	0	0	0	0	0	0	0	0	0	1			1	0	0						0	0	6	0	0	0		1	0	0	2	0	0	1		0		0
3	1	2015-01-05	8	54	Male	0	0	0	0	0	0	0	0	0	0			1	0	0						0	0	5	0	0	1	1	1	0	0	2	0	0	1		0	1	0
1	1	2017-08-19	8	52	Male													1	0	0						0	0	3	0	0	1	1	1	0	0	2	0	0	1		0		0
2	1	2014-08-17	8	45	Male													1	0	0						0	0	6	0	0	0		1	0	0	2	0	0	1		0		0
1	1	2016-12-15	1	43	Male	0	0	0	0	0	0	0	0	0	0			1	0	0						0	0	6	0	0	1	1	1	0	0	2	0	0	1		0	0	0
3	1	2015-10-13	8	35	Male	0	0	0	0	0	0	0	0	0	0			1	0	0						0	0	6	0	0	1	1	1	0	0	2	0	0	1		0		0
3	1	2015-10-08	1	35	Male	0	0	0	0	0	0	0	0	0	0			1	0	0						0	0	6	0	0	1	1	1	0	0	2	0	0	1		0		0
3	1	2015-10-07	8	34	Male	0	0	0	0	0	0	0	0	0	0			1	0	0						0	0	6	0	0	1	1	1	0	0	2	0	0	1		0		0
3	1	2015-07-24	1	34	Male	0	0	0	0	0	0	0	0	0	0			1	0	0						0	0	6	0	0	1	1	1	0	0	2	0	0	1		0	0	0
2	1	2014-09-19	8	28	Male													1	0	0						0	0	6	1	0	1	1	1	0	0	2	0	0	1		0		0
1	1	2017-10-17	8	27	Male	0	0	0	0	0	0	0	0	0	0			1	0	0						0	0	6	0	0	1	1	1	0	0	2	0	0	1		0		0
2	1	2014-08-07	8	22	Male													1	0	0						0	0	6	0	0	1	1	1	0	0	2	0	0	1		0		0
2	1	2014-09-08	8	21	Male													1	0	0						0	0	6	0	0	1	1	1	0	0	2	0	0	1		0		0
1	2	2017-10-25	2	72	Male	1	1	0	0	0	0	0	0	0	0			1	0	0	0					0	0	6	0	0	1	1	1	0	0	2	0	0	1		0		0
2	2	2014-08-12	8	57	Male													1	0	0	0					0	0	6	0	0	1	1	1	0	0	2	0	0	1		0		0
3	3	2016-01-07	8	34	Male													1	0	0	0					0	0	5	0	0	1	1	1	0	0	2	0	0	1		0		0
3	1	2015-10-26	8	79	Female	0	0	0	1	0	0	0	0	0	0			2	0	0						0	0	6	0	0	1	1	1	0	0	2	0	0	1		0		0
3	1	2015-07-08	8	60	Male													2	0	0						0	0	6	0	0	1	1	1	0	0	2	0	0	1		0	0	0
1	1	2015-09-29	8	37	Male	0	0	0	0	0	0	0	0	0	0			2	0	0						0	0	6	0	0	1	1	1	0	0	2	0	0	1		0		0
3	1	2015-10-23	8	32	Female	0	0	0	0	0	0	0	0	0	0			2	0	0						0	0	6	0	0	1	1	1	0	0	2	0	0	1		0		0
3	1	2015-10-17	8	24	Male	0	0	0	0	0	0	0	0	0	0			2	0	0						0	0	6	0	0	1	1	1	0	0	2	0	0	1		0		0
1	1	2014-11-11	8	23	Male													2	0	0						0	0	6	0	0	1	1	1	0	0	2	0	0	1		0	0	0
1	2	2018-02-24	2	68	Male	0	0	0	1	0	0	0	0	0	0			3	1	0	0					0	0	3	0	0	0		1	0	0	2	0	0	3	3	0		1
1	2	2018-04-18	8	28	Male	0	0	0	0	0	0	0	0	0	0			3	0	0	0					0	0	6	0	0	1	1	1	0	0	2	0	0	1		0	0	0
1	2	2017-07-07	3	24	Male	0	0	0	0	0	0	0	0	0	1			3	0	0	0					0	0	6	0	0	0		1	0	0	2	0	0	1		0	0	0
2	1	2014-09-19	1	46	Female	0	0	0	0	0	0	0	0	0	1			4	0	0						0	0	5	0	0	1	1	1	1	0	2	0	0	3	3	0		1
1	1	2015-06-06	1	72	Female	0	0	0	0	0	0	0	0	0	0			4	0	0						0	0	6	0	0	0		1	0	0	2	0	0	1		0		0
1	1	2015-02-22	1	56	Male													4	0	0						0	0	6	0	0	0		1	0	0	2	0	0	1		0	0	0
1	1	2017-09-10	1	55	Male													4	0	0						0	0	6	0	0	1	1	1	0	0	2	0	0	1		0	1	0
3	1	2015-12-21	1	51	Male	1	0	0	1	1	1	0	0	0	0			4	0	0						0	0	6	0	0	0		1	0	0	2	0	0	1		0		0
1	1	2015-03-19	1	43	Male	0	0	0	0	0	0	0	0	0	0			4	0	0						0	0	6	0	0	0		1	0	0	2	0	0	1		0	1	0
1	1	2015-10-06	1	37	Male	0	0	0	0	0	0	0	0	0	0			4	0	0						0	0	6	0	0	0		1	0	0	2	0	0	1		0		0
3	1	2015-05-17	4	36	Female	0	0	0	0	0	0	0	0	0	0			4	0	0						0	0	6	0	0	1	1	1	0	0	2	0	0	1		0	1	0
3	3	2015-01-11	8	43	Male													5	1	0						0	0	1	1	0	1	1	1	1	0	2	0	0	1		0	0	0
3	2	2014-08-12	8	58	Male	0	0	0	1	0	0	0	0	0	0			5	0	0	0					0	0	5	0	0	1	1	1	1	0	2	0	0	3	3	1	1	1
3	3	2015-08-25	8	27	Male	0	0	0	0	0	0	0	0	0	0			5	0	0	0					0	0	6	0	0	1		1	1	0	2	0	0	1		0	0	0
3	3	2015-10-04	8	25	Male	0	0	0	0	0	0	0	0	0	0			5	0	0	0					0	0	6	0	0	1	1	1	1	0	2	0	0	1		0	0	0
3	3	2015-08-28	8	21	Male	0	0	0	0	0	0	0	0	0	0			5	0	0	0					0	0	6	0	0	1	1	1	1	0	2	0	0	1		0	0	0
3	3	2015-03-19	8	60	Female													5	1	0						0	0	5	0	0	1	1	1	0		2	0	0	1		0	0	0
3	3	2015-04-10	4	48	Male													5	1	0						0	0	5	0	0	1	1	1	0	0	2	0	0	1		0	0	0
3	3	2015-01-03	4	39	Male	0	0	0	0	0	0	0	0	0	0			5	1	0						0	0	6	0	0	0		1	0	0	2	0	0	1		0	1	0
3	3	2015-04-03	8	36	Male	0	0	0	0	0	0	0	0	0	0			5	0	0						0	0	5	0	0	1	1	1	0	0	2	0	0	1		0	1	0
3	3	2015-05-01	8	35	Male													5	1	0						0	0	5	0	0	1	1	1	0	0	2	0	0	1		0	1	0
3	3	2015-04-15	8	33	Male													5	1	0						0	0	5	0	0	1	1	1	0	0	2	0	0	1		0	1	0
3	3	2015-04-03	8	31	Female													5	1	0						0	0	5	0	0	1	1	1	0	0	2	0	0	1		0	0	0
3	3	2015-04-06	8	19	Male	0	0	0	0	0	0	0	0	0	0			5	1	0						0	0	5	0	0	1	1	1	0	0	2	0		1		0	1	0
3	3	2015-04-03	8	17	Male													5	1	0						0	0	5	0	0	1	1	1	0	0	2	0	0	1		0	1	0
3	3	2015-10-07	8	64	Female	0	0	0	0	0	0	0	0	0	0			5	0	0	0					0	0	6	0	0	1	1	1	0	0	2	0	0	1		0	0	0
3	2	2014-08-23	8	35	Male	0	0	0	0	0	0	0	0	0	0			5	1	0	0					0	0	6	0	0	1	1	1	0	0	2	0	0	1		0	1	0
1	2	2015-04-16	3	32	Male	0	0	0	0	0	0	0	0	0	0			5	0	0	0					0	0	6	0	0	1	1	1	0	0	2	0	0	1		0	0	0
1	2	2017-07-08	8	25	Male	0	0	0	0	0	0	0	0	0	0			5	0	0	0					0	0	6	0	0	1	1	1	0	0	2	0	0	1		0		0
3	2	2014-11-09	8	19	Male	0	0	0	0	0	0	0	0	0	0			5	1	0	0					0	0	6	0	0	1	1	1	0	0	2	0	0	1		0	0	0
3	2	2014-11-08	1	17	Male	0	0	0	0	0	0	0	0	0	0			5	1	0	0					0	0	6	0	0	1	1	1	0	0	2	0	0	1		0	1	0
3	3	2015-10-08	8	40	Male	0	0	0	0	0	0	0	0	0	0			5	0	0	0					0	0	6	0	0	1	1	1	0	0	2	0	0	1		0	1	0
3	3	2015-09-21	8	38	Male	0	0	0	0	0	0	0	0	0	0			5	0	0	0					0	0	6	0	0	1	1	1	0	0	2	0	0	1		0	0	0
3	3	2014-11-16	8	32	Male	0	0	0	0	0	0	0	0	0	0			5	0	0	0					0	0	6	0	0	1	1	1	0	0	2	0	0	1		0	0	0
3	3	2015-09-04	8	25	Male	0	0	0	0	0	0	0	0	0	0			5	0	0	0					0	0	6	0	0	1	1	1	0	0	2	0	0	3	3	0	1	1
